# Supplementary material for: Kinetics of Abacavir-Induced Remodelling of the Major Histocompatibility Complex Class I Peptide Repertoire
Source: Front Immunol. 2021 May 19;12:672737. doi: 10.3389/fimmu.2021.672737 (PMC8170132; doi:10.3389/fimmu.2021.672737)
Supplement: Supplementary file 2 [file Table_1.xlsx]

## Sheet: Suptable1
							HLA-B*57:01 (Illing et al., Nature 2012)a + (< 5% FDR), # (> 5% FDR)		LC-MRM-MS Detection				Linear regretion			Predicted binding NetMHC4.0b,c								Table contains the list of peptides analysed using LC-MRM-MS. The table includes peptide length and anchor residues. PΩ and PΩ-2 residues are coloured red if they are disfavoured by HLA-B*57:01 in the presence of abacavir, and green for those more favoured in the presence of abacavir. Previous observations of each peptide by LC-MS/MS are noted. For each peptide the LC-MRM-MS validation method, re…
Sequence	Length	P2	P3	Pomega-2	P9	Motif	Untreated	Abacavir treated	Validation Method	Synthetic RT	Mean sample RT	Abacavir dependence	Slope	p-value	Deviation from zero?	HLA-B*57:01 Affinity (nM)	HLA-B*57:01 % Rank	HLA-C*04:01 Affinity (nM)	HLA-C*04:01 % Rank	Source Protein	Detection in proteome during LFQ analysis	Protein GO Annotation: Cellular Component, GO term namesǂ
ASAGNLKPVW	10	S	A	P	W	HLA-B*57:01 - Canonical	+	+	EPI scan		17.62	Minimal	0.01355	0.092	n.s.	113.7	0.3	42782.1	85	sp|Q8IZ83|A16A1_HUMAN	+	membrane		ǂ	GO annotations sourced from QuickGOd April 3 2021 using the following filtering criteria: Aspect "Cellular Component", Qualifier "loacted_in"
ASAIIIQRW	9	S	A	Q	W	HLA-B*57:01 - Canonical	+	+	Synthetic	21.51	21.23	Minimal	0.01339	0.0715	n.s.	18.3	0.04	30948	26	sp|Q8IZT6|ASPM_HUMAN		cytoplasm, nucleus, spindle, centrosome, midbody, mitotic spindle pole, microtubule, cytoskeleton, meiotic spindle, spindle pole, microtubule minus-end, apical plasma membrane			Where peptides have multiple possible source proteins, the first listed protein has been used
FSHRIYVAY	9	S	H	V	Y	HLA-B*57:01 - Canonical	+	+	EPI scan		14.0917	Minimal	0.009825	0.0889	n.s.	4501	4	13411	5	sp|P46977|STT3A_HUMAN	+	endoplasmic reticulum, membrane, integral component of membrane, endoplasmic reticulum membrane
FVKKLEHSW	9	V	K	H	W	HLA-B*57:01 - Canonical	+	+	EPI scan		11.42	Minimal	0.002325	0.8437	n.s.	91.2	0.25	16982.9	8	sp|Q99755|PI51A_HUMAN		cytoplasm, plasma membrane, membrane, nucleus, nucleoplasm, cell projection, cytosol, lamellipodium, focal adhesion, nuclear speck, ruffle membrane, ruffle		References
HSMSDPGVSY	10	S	M	V	Y	HLA-B*57:01 - Canonical	+	+	EPI scan		12.1221	Minimal	0.004394	0.74	n.s.	478	0.8	38994.4	55	sp|P08559|ODPA_HUMAN; sp|P29803|ODPAT_HUMAN	+	nucleus, nucleolus, mitochondrion, intracellular membrane-bounded organelle, mitochondrial matrix		a.	Illing PT, Vivian JP, Dudek NL, et al. Immune self-reactivity triggered by drug-modified HLA-peptide repertoire. Nature. 2012;486(7404):554-8.
ITAGAHRLW	9	T	A	R	W	HLA-B*57:01 - Canonical	+	+	EPI scan		13.6809	Minimal	0.01355	0.0694	n.s.	7.9	0.01	18458.2	9.5	sp|O00767|ACOD_HUMAN		endoplasmic reticulum, membrane, integral component of membrane, endoplasmic reticulum membrane, nucleolus		b.	Andreatta M, Nielsen M. Gapped sequence alignment using artificial neural networks: application to the MHC class I system. Bioinformatics. 2016;32(4):511-7.
ITKTVVENI	9	T	K	E	I	HLA-B*57:01 - Abacavir	+	+	Synthetic	13.83	13.71	Minimal	-0.003609	0.5693	n.s.	10132.8	9	24516.5	17	sp|P57740|NU107_HUMAN	+	membrane, nucleus, cytosol, nuclear envelope, nuclear membrane, host cell, chromosome, centromeric region, nuclear periphery, kinetochore, chromosome		c.	Nielsen M, Lundegaard C, Worning P, et al. Reliable prediction of T-cell epitopes using neural networks with novel sequence representations. Protein science : a publication of the Protein Society. 2003;12(5):1007-17.
LSKPNPPSL	9	S	K	P	L	HLA-B*57:01 - Abacavir	+	+	EPI scan		13.1895	Minimal	-0.01723	0.0044	Significant	2730.3	3	12230.6	4	sp|Q9UKK3|PARP4_HUMAN		cytoplasm, membrane, nucleus, spindle, cytoskeleton, cytosol, extracellular exosome, spindle microtubule		d.	Binns D, Dimmer E, Huntley R, et al. QuickGO: a web-based tool for Gene Ontology searching. Bioinformatics. 2009;25(22):3045-6.
LSQEQLRQW	9	S	Q	R	W	HLA-B*57:01 - Canonical	+	+	EPI scan		16.6733	Minimal	0.008318	0.3759	n.s.	26.3	0.07	29113	23	sp|P32248|CCR7_HUMAN		plasma membrane, membrane, integral component of membrane, mitochondrion, external side of plasma membrane, cell surface
LSSDINVRSW	10	S	S	R	W	HLA-B*57:01 - Canonical	+	+	EPI scan		18.9786	Minimal	-0.01968	0.0045	Significant	32	0.1	41669.7	75	sp|A2VDJ0|T131L_HUMAN		cytoplasm, plasma membrane, endoplasmic reticulum, membrane, integral component of membrane
LSSPVTKSF	9	S	S	K	F	HLA-B*57:01 - Canonical	+	+	Synthetic	14.1	13.9567	Minimal	0.01473	0.0219	Significant	37.7	0.125	14444.2	6	sp|P01834|IGKC_HUMAN	+	plasma membrane, membrane, extracellular region, blood microparticle, extracellular exosome, extracellular space
MTAGVDGHSW	10	T	A	H	W	HLA-B*57:01 - Canonical	+	+	EPI scan		14.6862	Minimal	-0.005615	0.6694	n.s.	6.1	0.01	38622.7	50	sp|O75694|NU155_HUMAN	+	membrane, nucleus, cytosol, nuclear envelope, nuclear membrane, host cell
RVDPDVAQHW	10	V	D	Q	W	HLA-B*57:01 - Canonical	+	+	EPI scan		13.19	Minimal	0.011	0.2209	n.s.	305	0.6	37350.8	44	sp|Q9NYR9|KBRS2_HUMAN		cytoplasm, cellular_component
RVLPPSHRVTW	11	V	L	V	W	HLA-B*57:01 - Canonical	+	+	Synthetic	11.75	11.7481	Minimal	0.01969	0.028	Significant	43.3	0.15	35918.1	38	sp|P15498|VAV_HUMAN		plasma membrane, cytosol, cell-cell junction
SAAYLPRMW	9	A	A	R	W	HLA-B*57:01 - Canonical	+	+	EPI scan		24.3552	Minimal	-0.01938	0.1202	n.s.	37.9	0.125	22227	14	sp|Q9UKK3|PARP4_HUMAN		cytoplasm, membrane, nucleus, spindle, cytoskeleton, cytosol, extracellular exosome, spindle microtubule
TSQAGLFRLW	10	S	Q	R	W	HLA-B*57:01 - Canonical	+	+	EPI scan		30.2759	Minimal	0.006672	0.4891	n.s.	55.1	0.175	40483.1	65	sp|Q07864|DPOE1_HUMAN		plasma membrane, nucleus, nucleoplasm
TTWKPLNPNSW	11	T	W	N	W	HLA-B*57:01 - Canonical	+	+	EPI scan		24.6533	Minimal	0.0009224	0.9072	n.s.	37.6	0.125	34490.6	34	sp|Q9NXF7|DCA16_HUMAN		nucleus, nucleoplasm
VSAKEKYYVW	10	S	A	Y	W	HLA-B*57:01 - Canonical	+	+	EPI scan		16.12	Minimal	-0.01254	0.04	Significant	26.5	0.07	42345.1	80	sp|O15519|CFLAR_HUMAN		cytoplasm, cytosol, membrane raft
VTKKTYEIW	9	T	K	E	W	HLA-B*57:01 - Canonical	+	+	EPI scan		15.5386	Minimal	0.01612	0.0202	Significant	62.2	0.2	27968.7	21	sp|Q14839|CHD4_HUMAN	+	cytoplasm, membrane, nucleus, nucleoplasm, centrosome, cytoskeleton, microtubule organizing center, chromatin
YTDNLVRVW	9	T	D	R	W	HLA-B*57:01 - Canonical	+	+	Synthetic	23.1	22.6273	Minimal	-0.008763	0.228	n.s.	268.1	0.6	12138.9	4	sp|P63244|RACK1_HUMAN	+	cytoplasm, plasma membrane, membrane, nucleus, nucleoplasm, midbody, cell projection, cytosol, perinuclear region of cytoplasm, neuron projection, mitochondrion, extracellular exosome, ribosome, cell body, neuronal cell body, dendrite, phagocytic cup, perikaryon
ITNADSATRLL	11	T	N	R	L	HLA-B*57:01 - Intermediate	+		EPI scan		16.2047	Inhibited	-0.02536	0.0006	Significant	7387.9	6.5	34448.1	34	sp|P27105|STOM_HUMAN	+	cytoplasm, plasma membrane, endoplasmic reticulum, membrane, cytoskeleton, perinuclear region of cytoplasm, membrane raft, mitochondrion, blood microparticle, extracellular exosome, extracellular space, integral component of plasma membrane, cytoplasmic vesicle, specific granule membrane, tertiary granule membrane, azurophil granule membrane, melanosome, vesicle
KAIDYIRFL	9	A	I	R	L	HLA-B*57:01 - Intermediate	#	+	Synthetic	25.59	25.1463	Inhibited	-0.02929	0.0002	Significant	2386.6	2.5	11207.3	3.5	sp|P36956|SRBP1_HUMAN		cytoplasm, endoplasmic reticulum, membrane, integral component of membrane, nucleus, nucleoplasm, endoplasmic reticulum membrane, cytosol, nuclear envelope, intracellular membrane-bounded organelle, cytoplasmic vesicle, Golgi apparatus, Golgi membrane, ER to Golgi transport vesicle membrane
KVVDVVRNL	9	V	V	R	L	HLA-B*57:01 - Intermediate	+	#	EPI scan		14.4769	Inhibited	-0.04322	<0.0001	Significant	16094.7	16	15635.4	7	sp|P20591|MX1_HUMAN	+	cytoplasm, endoplasmic reticulum, membrane, nucleus, endoplasmic reticulum membrane, cytosol, perinuclear region of cytoplasm, nuclear membrane, presynapse
RVDPAKGLFYF	11	V	D	F	F	HLA-B*57:01 - Canonical	+	+	EPI scan		25.5567	Inhibited	-0.02451	0.0008	Significant	9177.9	8	28931.2	23	sp|O75643|U520_HUMAN	+	membrane, nucleus, nucleoplasm
TALPLLKQF	9	A	L	K	F	HLA-B*57:01 - Canonical	+	+	EPI scan		26.3518	Inhibited	-0.02828	0.0007	Significant	32.2	0.1	13086.2	4.5	sp|Q9Y2P8|RCL1_HUMAN	+	nucleus, nucleoplasm, nucleolus
VTHSVRIGF	9	T	H	I	F	HLA-B*57:01 - Canonical	+	+	EPI scan		13.6567	Inhibited	-0.04104	<0.0001	Significant	1742.3	1.9	10393.7	3	sp|P26010|ITB7_HUMAN	+	plasma membrane, membrane, integral component of membrane, extracellular exosome, cell surface
HTIQIRQDW	9	T	I	Q	W	HLA-B*57:01 - Canonical	+	+	Synthetic	14.31	14.2244	Facilitated	0.02555	0.0014	Significant	18.4	0.04	26100.1	19	sp|Q8WXB1|MT21A_HUMAN		cytoplasm, nucleoplasm
KSYELPDGQVI	11	S	Y	Q	I	HLA-B*57:01 - Abacavir	#	+	Synthetic	21.23	21.0767	Facilitated	0.02966	<0.0001	Significant	3313.1	3.5	35964.7	38	sp|P60709|ACTB_HUMAN; sp|P63261|ACTG_HUMAN	+	cytoplasm, plasma membrane, membrane, nucleus, nucleoplasm, cytoskeleton, cytosol, blood microparticle, extracellular exosome, extracellular space, cell-cell junction, presynapse, chromatin, vesicle, adherens junction, tight junction, lamellipodium, apical junction complex, cytoplasmic ribonucleoprotein granule, actin cytoskeleton, dense body, cortical cytoskeleton, Schaffer collateral - CA1 syna…
KTFKDVGNLL	10	T	F	N	L	HLA-B*57:01 - Abacavir	+	+	Synthetic	17.63	17.2871	Facilitated	0.03141	<0.0001	Significant	135.7	0.4	26849.4	20	sp|Q9NTJ3|SMC4_HUMAN	+	cytoplasm, nucleus, nucleoplasm, cytosol, chromosome, centromeric region, chromosome, nuclear speck
KTFTTQETI	9	T	F	E	I	HLA-B*57:01 - Abacavir	+	+	Synthetic	12.58	12.6446	Facilitated	0.006972	0.3507	n.s.	89.1	0.25	14992.6	6.5	sp|P06744|G6PI_HUMAN	+	cytoplasm, plasma membrane, membrane, nucleoplasm, cytosol, neuron projection, extracellular region, extracellular exosome, extracellular space, secretory granule lumen, ficolin-1-rich granule lumen, ciliary membrane
KTIETSPSL	9	T	I	P	L	HLA-B*57:01 - Abacavir		#	Synthetic	12.16	12.17	Facilitated	0.0194	0.0025	Significant	836.2	1.2	7747.9	1.3	sp|Q9NVI1|FANCI_HUMAN	+	cytoplasm, membrane, nucleus, nucleoplasm, cytosol
KTIKLWNTL	9	T	I	N	L	HLA-B*57:01 - Abacavir	+	+	Synthetic	19.71	19.38	Facilitated	0.02238	<0.0001	Significant	166.3	0.4	12060.9	4	sp|P63244|RACK1_HUMAN	+	cytoplasm, plasma membrane, membrane, nucleus, nucleoplasm, midbody, cell projection, cytosol, perinuclear region of cytoplasm, neuron projection, mitochondrion, extracellular exosome, ribosome, cell body, neuronal cell body, dendrite, phagocytic cup, perikaryon
STIRLLTSL	9	T	I	T	L	HLA-B*57:01 - Abacavir	+	+	Synthetic	25.17	24.6783	Facilitated	0.02781	<0.0001	Significant	742.6	1.1	10146.3	2.5	sp|P49368|TCPG_HUMAN	+	cytoplasm, microtubule, cytoskeleton, cytosol, extracellular exosome, cell body
TSLKSRVTI	9	S	L	V	I	HLA-B*57:01 - Abacavir	+	#	Synthetic	11.54	11.57	Facilitated	0.02668	0.0257	Significant	1852.1	2	20709.2	12	sp|P06331|HV209_HUMAN	+	plasma membrane, membrane, extracellular region
ASSSQIIHI	9	S	S	I	I	HLA-B*57:01 - Abacavir		+	Synthetic	16.66	16.4417	Dependent	0.04461	<0.0001	Significant	6859	6	25577.6	18	sp|Q6PL18|ATAD2_HUMAN		nucleus, nucleoplasm, extracellular exosome
ATFKGIVRAI	10	T	F	R	I	HLA-B*57:01 - Intermediate		+	Synthetic	16.94	16.7028	Dependent	0.05043	<0.0001	Significant	6023.3	5.5	37409	44	sp|P53396|ACLY_HUMAN	+	cytoplasm, plasma membrane, membrane, nucleoplasm, cytosol, extracellular region, extracellular exosome, ficolin-1-rich granule lumen, azurophil granule lumen
GSFGKVFLV	9	S	F	F	V	HLA-B*57:01 - Abacavir		+	Synthetic	25.38	24.99	Dependent	0.05152	<0.0001	Significant	3945.9	4	18858.3	10	sp|Q15418|KS6A1_HUMAN	+	cytoplasm, nucleus, nucleoplasm, cytosol, synapse
GTYQDVGSLNI	11	T	Y	L	I	HLA-B*57:01 - Abacavir		+	Synthetic	21.92	21.6721	Dependent	0.04288	<0.0001	Significant	23674	30	35811.4	38	sp|P11912|CD79A_HUMAN	+	plasma membrane, membrane, integral component of membrane, membrane raft, external side of plasma membrane, multivesicular body
HSTDRVVLI	9	S	T	V	I	HLA-B*57:01 - Abacavir		#	Synthetic	14.24	14.0753	Dependent	0.03501	<0.0001	Significant	6275	5.5	15660.4	7	sp|P61978|HNRPK_HUMAN	+	cytoplasm, membrane, nucleus, nucleoplasm, cell projection, extracellular exosome, chromatin, focal adhesion, cytoplasmic stress granule, cell junction, podosome
ISIHVGQAGVQI	12	S	I	V	I	HLA-B*57:01 - Abacavir		+	EPI scan		22.1081	Dependent	0.0259	0.0012	Significant	8310.8	7	42051.5	75	sp|P68363|TBA1B_HUMAN	+	cytoplasm, microtubule, cytoskeleton, microtubule cytoskeleton, membrane raft, cytoplasmic microtubule
IVFPGSTGHI	10	V	F	G	I	HLA-B*57:01 - Abacavir		+	Synthetic	19.36	19.0839	Dependent	0.03771	<0.0001	Significant	11066.3	9.5	35172	36	sp|Q9H2X6|HIPK2_HUMAN		cytoplasm, nucleus, nucleoplasm, nuclear body, PML body
KIADFGWSV	9	I	A	W	V	HLA-B*57:01 - Abacavir		+	Synthetic	25.45	25.0712	Dependent	0.02833	0.0057	Significant	15007.2	14	19298	11	sp|O14965|AURKA_HUMAN		cytoplasm, nucleus, nucleoplasm, spindle, centrosome, midbody, mitotic spindle pole, cilium, microtubule, cytoskeleton, cell projection, cytosol, germinal vesicle, microtubule organizing center, mitotic spindle, axon hillock, pronucleus, meiotic spindle, perinuclear region of cytoplasm, microtubule cytoskeleton, spindle pole centrosome, centriole, spindle pole, neuron projection
KSIARVLTV	9	S	I	L	V	HLA-B*57:01 - Abacavir		#	Synthetic	13.34	13.1342	Dependent	0.03466	<0.0001	Significant	1807.5	2	19218.6	11	sp|P42766|RL35_HUMAN	+	membrane, nucleolus, cytosol, ribosome
KSIFVFTHV	9	S	I	T	V	HLA-B*57:01 - Abacavir		+	Synthetic	20.95	20.7455	Dependent	0.04981	<0.0001	Significant	5296.4	4.5	15650.9	7	sp|O95139|NDUB6_HUMAN		membrane, integral component of membrane, nucleoplasm, respirasome, mitochondrial inner membrane, mitochondrion, mitochondrial membrane
KTAGYPNVNI	10	T	A	V	I	HLA-B*57:01 - Abacavir	#	+	EPI scan		15.0506	Dependent	0.05088	<0.0001	Significant	4395.5	4	42126.2	75	sp|Q01082|SPTB2_HUMAN	+	cytoplasm, plasma membrane, membrane, nucleus, nucleolus, cytoskeleton, cytosol, extracellular exosome, cortical cytoskeleton, M band, cuticular plate, postsynapse, axolemma, glutamatergic synapse, postsynaptic density, spectrin-associated cytoskeleton
KTFIGTVRV	9	T	F	V	V	HLA-B*57:01 - Abacavir		+	Synthetic	14.79	14.6289	Dependent	0.05028	<0.0001	Significant	2507.2	2.5	12241.8	4	sp|Q9UHW9|S12A6_HUMAN	+	plasma membrane, membrane, integral component of membrane, synapse, integral component of plasma membrane, basolateral plasma membrane
KTLEGEFSV	9	T	L	F	V	HLA-B*57:01 - Abacavir		+	Synthetic	17.91	17.7131	Dependent	0.04633	<0.0001	Significant	1598.1	1.8	18000.9	9	sp|P25490|TYY1_HUMAN	+	cytoplasm, nucleus, nucleoplasm, nuclear matrix, chromatin
KVFKLQTSL	9	V	F	T	L	HLA-B*57:01 - Abacavir		#	Synthetic	15.69	15.42	Dependent	0.03797	0.001	Significant	440.7	0.8	8461.8	1.6	sp|P11388|TOP2A_HUMAN	+	cytoplasm, nucleus, nucleoplasm, nucleolus, chromosome, centromeric region, condensed chromosome
LTSELITHI	9	T	S	T	I	HLA-B*57:01 - Abacavir		+	Synthetic	20.75	20.429	Dependent	0.03249	<0.0001	Significant	2358.2	2.5	18508.4	9.5	sp|P20591|MX1_HUMAN	+	cytoplasm, endoplasmic reticulum, membrane, nucleus, endoplasmic reticulum membrane, cytosol, perinuclear region of cytoplasm, nuclear membrane, presynapse
LTTKLTNTNI	10	T	T	T	I	HLA-B*57:01 - Abacavir		+	EPI scan		13.6667	Dependent	0.05437	<0.0001	Significant	7881	7	42850.2	85	sp|P00403|COX2_HUMAN	+	membrane, integral component of membrane, respirasome, mitochondrial inner membrane, mitochondrion
NTVELRVKI	9	T	V	V	I	HLA-B*57:01 - Abacavir		+	Synthetic	15.76	15.4778	Dependent	0.02811	<0.0001	Significant	8410.4	7	11455.3	3.5	sp|P04844|RPN2_HUMAN	+	endoplasmic reticulum, membrane, integral component of membrane, endoplasmic reticulum membrane, rough endoplasmic reticulum, autophagosome membrane, nuclear body
RTLLEDGTFKV	11	T	L	F	V	HLA-B*57:01 - Abacavir		+	Synthetic	19.5	19.2667	Dependent	0.04425	<0.0001	Significant	8807.2	7.5	37844.2	46	sp|Q9HBL8|NMRL1_HUMAN		cytoplasm, nucleus, nucleoplasm, cytosol, perinuclear region of cytoplasm
RVAQLEQVYI	10	V	A	V	I	HLA-B*57:01 - Abacavir		+	EPI scan		20.155	Dependent	0.02084	<0.0001	Significant	5062.7	4.5	40470.9	65	sp|P62318|SMD3_HUMAN	+	cytoplasm, nucleus, nucleoplasm, cytosol, nuclear body
SSAEVKVTI	9	S	A	V	I	HLA-B*57:01 - Abacavir		+	Synthetic	14.24	14.0869	Dependent	0.04662	<0.0001	Significant	4439.6	4	17659.4	8.5	sp|Q8N9M1|CS047_HUMAN		nucleoplasm
STLHLVLRL	9	T	L	L	L	HLA-B*57:01 - Abacavir	+	+	Synthetic	23.31	22.9052	Dependent	0.02803	<0.0001	Significant	1651.8	1.8	9675	2.5	sp|P62987|RL40_HUMAN; sp|P62979|RS27A_HUMAN	+	cytoplasm, plasma membrane, endoplasmic reticulum, nucleus, nucleoplasm, endoplasmic reticulum membrane, cytosol, host cell, extracellular exosome, extracellular space, vesicle, ribosome, endosome membrane, endocytic vesicle membrane, mitochondrial outer membrane, endoplasmic reticulum quality control compartment, lysosomal membrane
VSVKDIQAHL	10	S	V	A	L	HLA-B*57:01 - Abacavir		+	Synthetic	17.63	17.315	Dependent	0.0241	0.0003	Significant	2191.2	2.5	37223.3	43	sp|Q96NT3|GUCD1_HUMAN		no cellular component annotation
VTTDIQVKV	9	T	T	V	V	HLA-B*57:01 - Abacavir	+	+	Synthetic	15.14	14.9117	Dependent	0.0428	<0.0001	Significant	10141.3	9	13115.7	4.5	sp|O00267|SPT5H_HUMAN	+	nucleus, nucleoplasm
VTYPAKAKGTFI	12	T	Y	T	I	HLA-B*57:01 - Abacavir		+	EPI scan		13.592	Dependent	0.034	<0.0001	Significant	3352.2	3.5	33062.3	30	sp|P04844|RPN2_HUMAN	+	endoplasmic reticulum, membrane, integral component of membrane, endoplasmic reticulum membrane, rough endoplasmic reticulum, autophagosome membrane, nuclear body
IFDSKVTEI	9	F	D	T	I	HLA-C	+	+	EPI scan		17.9133	HLA-C	-0.009642	0.3042	n.s.	26929.7	40	5058	0.4	sp|Q9H8V3|ECT2_HUMAN		cytoplasm, nucleus, nucleoplasm, spindle, midbody, cytoskeleton, cytosol, mitotic spindle, nuclear body, cell-cell junction, cell junction, bicellular tight junction, cleavage furrow
ILDPHVVLL	9	L	D	V	L	HLA-C	+	+	EPI scan		26.1538	HLA-C	0.006177	0.463	n.s.	18790.5	20	2329.7	0.06	sp|Q99567|NUP88_HUMAN	+	nucleus, nucleoplasm, cytosol, host cell
IYDKFIAQL	9	Y	D	A	L	HLA-C	+	+	EPI scan		24.3681	HLA-C	-0.01061	0.3429	n.s.	24349.9	32	4905.6	0.4	sp|Q6P1K2|PMF1_HUMAN		nucleus, nucleoplasm, cytosol, intracellular membrane-bounded organelle, chromosome, centromeric region, Golgi apparatus, kinetochore, chromosome
TFDDIVHSF	9	F	D	H	F	HLA-C	+	+	EPI scan		25.56	HLA-C	0.01419	0.1616	n.s.	23657.6	30	2014.8	0.04	sp|P49327|FAS_HUMAN	+	cytoplasm, plasma membrane, membrane, cytosol, extracellular exosome, melanosome, Golgi apparatus, glycogen granule
YFDPANGKF	9	F	D	G	F	HLA-C	+	+	EPI scan		18.7006	HLA-C	0.01592	0.0151	Significant	24633.2	33	234.3	0.01	sp|P13639|EF2_HUMAN	+	cytoplasm, plasma membrane, membrane, nucleus, cytosol, membrane raft, extracellular region, extracellular exosome, secretory granule lumen, ficolin-1-rich granule lumen, synapse, aggresome
